# Supplementary material for: Resistance of Pastes from Carbonated, Low-Lime Calcium Silica Cements to External Sulfate Attack
Source: Materials (Basel). 2023 Jun 9;16(12):4276. doi: 10.3390/ma16124276 (PMC10302049; doi:10.3390/ma16124276)
Supplement: Supplementary file 1 [file materials-16-04276-s001.zip]

Archive with 1 entries (1 files):
- materials-2380817-supplementary.pdf
